# Supplementary material for: In Situ Grown Vertically Oriented Graphene Coating on Copper by Plasma-Enhanced CVD to Form Superhydrophobic Surface and Effectively Protect Corrosion
Source: Nanomaterials (Basel). 2022 Sep 15;12(18):3202. doi: 10.3390/nano12183202 (PMC9504450; doi:10.3390/nano12183202)
Supplement: Supplementary file 1 [file nanomaterials-12-03202-s001.zip]

Archive with 1 entries (1 files):
- nanomaterials-1886803-supplementary.pdf
